# Supplementary material for: Assessment of Lab4P Probiotic Effects on Cognition in 3xTg-AD Alzheimer’s Disease Model Mice and the SH-SY5Y Neuronal Cell Line
Source: Int J Mol Sci. 2023 Feb 28;24(5):4683. doi: 10.3390/ijms24054683 (PMC10003662; doi:10.3390/ijms24054683)
Supplement: Supplementary file 1 [file ijms-24-04683-s001.zip]

Archive with 1 entries (1 files):
- ijms-2136424-supplementary.pdf
